# Supplementary material for: PP2A-Mediated GSK3β Dephosphorylation Is Required for Protocadherin-7-Dependent Regulation of Small GTPase RhoA in Osteoclasts
Source: Cells. 2023 Jul 29;12(15):1967. doi: 10.3390/cells12151967 (PMC10417323; doi:10.3390/cells12151967)
Supplement: Supplementary file 1 [file cells-12-01967-s001.zip]

Archive with 2 entries (2 files):
- Supplementary Legends_Revise Final.pdf
- Supple_Revise Final.pdf
